# Supplementary material for: Epidemiology of Taenia saginata taeniosis/cysticercosis: a systematic review of the distribution in the Americas
Source: Parasit Vectors. 2018 Sep 20;11:518. doi: 10.1186/s13071-018-3079-y (PMC6149206; doi:10.1186/s13071-018-3079-y)
Supplement: Supplementary file 2 — Table S1. Identified literature supporting the presence of Taenia saginata in the Americas during 1990-2017. Table S2. States in Brazil with bovine cysticercosis in 1990–2017. Table S3. Countries in the Americas with Taenia saginata occurrence in 1990-2017. (XLSX 37 kb) [file 13071_2018_3079_MOESM2_ESM.xlsx]

## Sheet: Literature
Identified literature supporting the presence of Taenia saginata in the Americas during 1990-2017
Reference	Year	Title	Journal	Type of Reference	unique ref	Language	Data period	Country	T.sag reported in cattle (Y/N)	region/town	GSP_Northing	GPS_Easting	routine detection or scientific study	Diagnostic Used	Number of animals tested	Number of animals positive	Prevalence	95% CI	study design quality acceptable?	Notes	T.sag reported in Humans? (Y/N)	region/town2	GSP_Northing3	GPS_Easting4	report or scientific study?	Diagnostic used5	number of people tested	number of people positive	prevalence	speciation achieved?	spieces reported	notes2
Agudelo-Lopez, S.	2008	[Prevalence of intestinal parasitism and associated factors in a village on the Colombian Atlantic Coast]	Rev Salud Publica (Bogota)	Journal Article	UCB1	Spanish	2004	Colombia	NA	NA	NA	NA	NA	NA	NA	NA	NA	NA	Y	NA	N	Loma Arena, Santa Catalina, Bolivar Department	NA	NA	Scientific	microscopy, Ritchie	382	3	0.78534	No	Taenia sp	They report a prevalence of 0.9% which does not add up
Allan, J. C.	1993	Dipstick dot ELISA for the detection of Taenia coproantigens in humans	Parasitology	Journal Article	UCB3	English	NA	Guatemala	NA	NA	NA	NA	NA	NA	NA	NA	NA	NA	NA	NA	Y	El-Jocote	14°16'N	90°02'W	Scientific	coproantigen, microscopy	1710	1	0.0584795	Yes	T. saginata	NA
Allan, J. C.	1996	Epidemiology of intestinal taeniasis in four, rural, Guatemalan communities	Ann Trop Med Parasitol	Journal Article	UCB4	English	1991-1994	Guatemala	NA	NA	NA	NA	NA	NA	NA	NA	NA	NA	NA	NA	Y	El-Jocote	14°16'N	90°02'W	Scientific	coproantigen	955	1	0.104712	Yes	T. saginata	Not stated how T. saginata was identified
Assunção, E. F.	2014	Bovine cysticercosis and tuberculosis prevalence in an exporter slaughterhouse of Campina Verde, MG	PUBVET	Journal Article	UCB6	Portuguese	2013	Brazil	Y	Minas Gerais	NA	NA	Routine	Post-mortem inspection	72434	1533	2.11641	NA	Y	NA	NA	NA	NA	NA	NA	NA	NA	NA	NA	NA	NA	NA
Bavia, M. E.	2012	Spatial scan statistic in the detection of risk areas for bovine cysticercosis in the state of Bahia	Arquivo Brasileiro De Medicina Veterinaria E Zootecnia	Journal Article	UCB7	Portuguese	2006-2007	Brazil	Y	Bahia	NA	NA	Routine	Post-mortem inspection	825951	5395	0.653186	NA	Y	NA	NA	NA	NA	NA	NA	NA	NA	NA	NA	NA	NA	NA
Behravesh, C. B.	2008	Population-based survey of taeniasis along the United States-Mexico border	Ann Trop Med Parasitol	Journal Article	UCB8	English	2004	Mexico	NA	NA	NA	NA	NA	NA	NA	NA	NA	NA	NA	NA	N	Ciudad Jua´rez	NA	NA	Scientific	microscopy, ELISA	292	3	1.0274	No	Taenia sp	NA
Behravesh, C. B.	2008	Population-based survey of taeniasis along the United States-Mexico border	Ann Trop Med Parasitol	Journal Article	UCB8	English	2004	USA	NA	NA	NA	NA	NA	NA	NA	NA	NA	NA	NA	NA	N	El Paso	NA	NA	Scientific	microscopy, ELISA	102	9	8.82353	No	Taenia sp	NA
Rodriguez-Morales, M. C. Yepes-Echeverri, W. F. Acevedo-Mendoza, H. A. Marin-Rincon, C. Culquichicon, E. Parra-Valencia, J. A. Cardona-Ospina and A. Flisser	2017	Mapping the residual incidence of taeniasis and cysticercosis in Colombia, 2009-2013, using geographical information systems: Implications for public health and travel medicine	J Parasitol Res	Journal Article	UCB65	English	2009-2013	Colombia	NA	NA	NA	NA	NA	NA	NA	NA	NA	NA	Y	NA	Y	Nationwide	NA	NA	Scientific - retrospective	NA	NA	NA	Incidence of T. saginata (0.06 cases/100,000 pop)	Yes	T. saginata	NA
Borda, C. E.	1996	Intestinal parasitism in San Cayetano, Corrientes, Argentina	Bull Pan Am Health Organ	Journal Article	UCB9	English	1993	Argentina	NA	NA	NA	NA	NA	NA	NA	NA	NA	NA	NA	NA	Y	San Cayetano, Corrientes	NA	NA	Scientific	Microscopy	207	1	0.483092	Yes	T. saginata	NA
Borman-Eby, H. A.	1994	Cysticercus bovis in cattle in two beef feedlots in southern Ontario	Can Vet J	Journal Article	UCB10	English	1992	Canada	Y	Ontario	NA	NA	Routine	Post-mortem	2155	124	5.75406	NA	Y	NA	NA	NA	NA	NA	NA	NA	NA	NA	NA	NA	NA	NA
Bustos, J. A.	2012	Detection of Taenia solium taeniasis coproantigen is an early indicator of treatment failure for taeniasis	Clin Vaccine Immunol	Journal Article	UCB11	English	2004-2007	Peru	NA	NA	NA	NA	NA	NA	NA	NA	NA	NA	NA	NA	Y	Unclear	NA	NA	Scientific	CoAg-ELISA	86	16	18.6047	Yes	T. saginata	People presumed to be infected
Carvalho Odos, S.	2002	[Prevalence of intestinal helminths in three regions of Minas Gerais State]	Rev Soc Bras Med Trop	Journal Article	UCB12	Portuguese	NA	Brazil	NA	NA	NA	NA	NA	NA	NA	NA	NA	NA	Y	NA	Y	State of Minas Gerai	NA	NA	Scientific	Kato-Katz	18973	35	0.184473	No	Taenia sp	NA
Cayo, F.	2013	Distribution and viability of cyticerci of Taenia saginata in meat cuts from naturally infected beef	Archivos De Medicina Veterinaria	Journal Article	UCB13	Spanish	2010	Chile	Y	NA	NA	NA	Routine	Post-mortem inspection	NA	148	0.5	NA	Y	NA	NA	NA	NA	NA	NA	NA	NA	NA	NA	NA	NA	NA
Champetier de Ribes, G.	2005	[Intestinal helminthiasis in school children in Haiti in 2002]	Bull Soc Pathol Exot	Journal Article	UCB14	French	2002	Haiti	NA	NA	NA	NA	NA	NA	NA	NA	NA	NA	Y	NA	N	Nationwide	NA	NA	Scientific	Ritchie	5792	18	0.310773	No	Taenia sp	NA
Cordero, A.	2010	[Taeniosis prevalence and human cysticercosis seroprevalence in Pampa Cangallo, Ayacucho, Peru 2008]	Rev Peru Med Exp Salud Publica	Journal Article	UCB15	Spanish	2008	Peru	NA	NA	NA	NA	NA	NA	NA	NA	NA	NA	Y	NA	N	Pampa Cangallo	NA	NA	Scientific	Microscopy	368	5	1.3587	No	Taenia sp	An NCC study
Costa, R. F. R.	2012	Characterization of Cysticercus bovis lesions at postmortem inspection of cattle by gross examination, histopathology and polymerase chain reaction (PCR)	Pesquisa Veterinaria Brasileira	Journal Article	UCB16	Portuguese	2004	Brazil	Y	São Paulo, Minas Gerais and Goiás	NA	NA	Routine	Post-mortem inspection	22043	713	3.23459	NA	Y	NA	NA	NA	NA	NA	NA	NA	NA	NA	NA	NA	NA	NA
de Aragao, S. C.	2010	Animal cysticercosis in indigenous Brazilian villages	Revista Brasileira De Parasitologia Veterinaria	Journal Article	UCB17	English	NA	Brazil	Y	Francisco Horta Barbosa	22° 13’ 16’’ S	54° 17’ 01’’ W	Scientific	Post-mortem	96	18	18.75	NA	Y	NA	NA	NA	NA	NA	NA	NA	NA	NA	NA	NA	NA	NA
de Kaminsky, R. G.	1991	Albendazole treatment in human taeniasis	Trans R Soc Trop Med Hyg	Journal Article	UCB18	English	NA	Honduras	NA	NA	NA	NA	NA	NA	NA	NA	NA	NA	Y	NA	Y	Unclear	NA	NA	Scientific	Kato and STPS	68	4	5.88235	Yes	T. saginata	NA
de Souza, V. K.	2007	[Anatomic regions of major occurrence of Cysticercus bovis in bovines under federal inspection at slaughterhouse in the municipality of Sao Jose dos Pinhais, State of Parana from July to December, 2000]	Rev Bras Parasitol Vet	Journal Article	UCB19	Portuguese	2000	Brazil	Y	São José dos Pinhais in the State of Paraná	NA	NA	Routine	Post-mortem inspection	26633	1020	3.82984	NA	Y	NA	NA	NA	NA	NA	NA	NA	NA	NA	NA	NA	NA	NA
Duarte, C. T. D.	2016	Transmission and prevalence profile of bovine cysticercosis in rural properties of Triangulo Mineiro, Brazil	Pesquisa Veterinaria Brasileira	Journal Article	UCB20	Portuguese	2013	Brazil	Y	municipalities of Iraí de Minas, Romaria, Grupiara and Douradoquar	NA	NA	Scientific	indirect ELISA / Immunoblot	1002	151 / 48	4.7	NA	Y	NA	NA	NA	NA	NA	NA	NA	NA	NA	NA	NA	NA	NA
Dutra, L. H.	2012	The prevalence and spatial epidemiology of cysticercosis in slaughtered cattle from Brazil	Semina: Ciências Agrárias (Londrina)	Journal Article	UCB21	English	2007-2010	Brazil	Y	27 Brazilian states	NA	NA	Routine	Post-mortem	75983590	796941	1.04883	NA	Y	List of states available in the paper along with data	NA	NA	NA	NA	NA	NA	NA	NA	NA	NA	NA	NA
Esteves, F. M.	2005	[Epidemiologic survey of teniasis in Health and Family Program in Uberaba, MG]	Rev Soc Bras Med Trop	Journal Article	UCB22	Portuguese	2000-2001	Brazil	NA	NA	NA	NA	NA	NA	NA	NA	NA	NA	Y	NA	Y	Uberaba, MG	NA	NA	Scientific	Worm expulsion from treatment	100144	36	0.0359482	Yes	T. saginata	Prevalence not representative
Falavigna-Guilherme, A. L.	2006	Cysticercosis in animals of Sabáudia, Paraná State	Arquivo Brasileiro De Medicina Veterinaria E Zootecnia	Journal Article	UCB23	Portuguese	2004	Brazil	Y	Municipal Abattoir of Sabáudia, Paraná State	NA	NA	Routine	Post-mortem inspection	389	36	9.2545	NA	Y	NA	NA	NA	NA	NA	NA	NA	NA	NA	NA	NA	NA	NA
Ferreira, M. M.	2014	Prevalence, spatial distribution and risk factors for cattle cysticercosis in the state of Sao Paulo, Brazil	Pesquisa Veterinaria Brasileira	Journal Article	UCB24	Portuguese	2010-2011	Brazil	Y	State of São Paulo	NA	NA	Routine	Post-mortem inspection	34443	1656	4.80794	NA	Y	NA	NA	NA	NA	NA	NA	NA	NA	NA	NA	NA	NA	NA
Garcia, L. N.	2008	[Cysticercus bovis in bovines under federal inspection (SIF) at slaughterhouse in mountain region of the State of Rio de Janeiro from 2003 and 2004]	Rev Bras Parasitol Vet	Journal Article	UCB25	Portuguese	2003-2004	Brazil	Y	Itaperuna, State of Rio de Janeiro	NA	NA	Routine	Post-mortem inspection	23501	529	2.25097	NA	Y	NA	NA	NA	NA	NA	NA	NA	NA	NA	NA	NA	NA	NA
Garro, F. L.	2015	Diagnosis of Bovine Taeniasis-Cysticercosis Complex in Sao Joao Evangelista, Minas Gerais, Brazil	Arquivo Brasileiro De Medicina Veterinaria E Zootecnia	Journal Article	UCB27	Portuguese	NA	Brazil	Y	São João Evangelista, Minas Gerais	NA	NA	Scientific	ELISA and Immunoblot	339	36 & 14	11% & 4%	NA	Y	NA	NA	NA	NA	NA	NA	NA	NA	NA	NA	NA	NA	NA
Goncalves, F. D.	2010	Hydrophobic fraction of Taenia saginata metacestodes, rather than hydrophilic fraction, contains immunodominant markers for diagnosing human neurocysticercosis	Rev Soc Bras Med Trop	Journal Article	UCB28	English	NA	Brazil	Y	Triângulo Mineiro region, State of Minas Gerais	NA	NA	Routine	Post-mortem	Not stated	Not stated	NA	NA	no	Can be used as presence data	NA	NA	NA	NA	NA	NA	NA	NA	NA	NA	NA	NA
Gonzalez, S. A. C.	2015	Prevalence of Taenia saginata Larvae (Cysticercus bovis) in Feedlot Cattle Slaughtered in a Federal Inspection Type Abattoir in Northwest Mexico	Foodborne Pathog Dis	Journal Article	UCB29	English	2008-2009	Mexico	Y	Nationwide	NA	NA	Routine	Post-mortem	52322	109	0.208325	NA	Y	NA	NA	NA	NA	NA	NA	NA	NA	NA	NA	NA	NA	NA
Guimaraes-Peixoto, R. P. M.	2012	Distribution and identification of risk areas for bovine cysticercosis in the State of Parana, Brazil	Pesquisa Veterinaria Brasileira	Journal Article	UCB30	Portuguese	2004-2008	Brazil	Y	State of Paraná	NA	NA	Routine	Post-mortem inspection	5917950	132038	2.23114	NA	Y	NA	NA	NA	NA	NA	NA	NA	NA	NA	NA	NA	NA	NA
Huh, S.	1995	Intestinal parasitic infections in the residents of an emigration camp in Tijuana, Mexico	Korean J Parasitol	Journal Article	UCB31	English	1992	Mexico	NA	NA	NA	NA	NA	NA	NA	NA	NA	NA	Y	None	N	Tijuhana	NA	NA	Scientific	microscopy	92	6	6.52174	No	Taenia sp	NA
Jardim, E. A. G. da V.	2011	Molecular identificati on of Cysticercus bovis at different stages of the host-parasite interaction process	Revista de Patologia Tropical	Journal Article	UCB32	English	2005-2006	Brazil	Y	55 cities of Goias State	NA	NA	Routine	Post-mortem	Unclear	NA	NA	NA	Y for presence	NA	NA	NA	NA	NA	NA	NA	NA	NA	NA	NA	NA	NA
Jeri, C.	2004	Species identification after treatment for human taeniasis	Lancet	Journal Article	UCB33	English	2000	Peru	NA	NA	NA	NA	NA	NA	NA	NA	NA	NA	NA	NA	Y	Unclear	NA	NA	Scientific	microscopy	68	11	16.1765	Yes	T. saginata	Should only be used as confirmation of presence in Peru
Jeske, S., T. F. Bianchi, M. Q. Moura, B. Baccega, N. B. Pinto, M. E. A. Berne and M. M. Villela	2017	Intestinal parasites in cancer patients in the South of Brazil	Braz J Biol	Journal Article	UCB66	English	NA	Brazil	NA	NA	NA	NA	NA	NA	NA	NA	NA	NA	Y	NA	N	Rio Grande do Sul	NA	NA	Scientific	microscopy	73	NA	6.6	No	Taenia sp	Not a representative sample
Lees, W.	2002	Outbreak of Cysticercus bovis (Taenia saginata) in feedlot cattle in Alberta	Can Vet J	Journal Article	UCB34	English	2000	Canada	Y	Alberta	NA	NA	Routine	Post-mortem	139	11	7.91367	NA	Y	NA	NA	NA	NA	NA	NA	NA	NA	NA	NA	NA	NA	NA
Maia, A. R. A., L. G. Fernandes, P. S. A. Pinto, R. P. M. Guimaraes-Peixoto, L. F. Silva, C. Santos, C. J. Alves, I. J. Clementino and S. S. Azevedo	2017	Herd-level seroprevalence and associated risk factors for bovine cysticercosis in the State of Paraiba, Northeastern Brazil	Prev Vet Med	Journal Article	UCB67	English	NA	Brazil	Y	Paraíba	NA	NA	Scientific	ELISA	2386	65	2.3	1.6 - 3.3	Y, but calc are wrong	Herd-level data	NA	NA	NA	NA	NA	NA	NA	NA	NA	NA	NA	NA
Marquez-Navarro, A.	2012	Taenia saginata: failure treatment in a child with 5-year long-lasting infection	Gastroenterol Nurs	Journal Article	UCB35	English	2006	Mexico	NA	NA	NA	NA	NA	NA	NA	NA	NA	NA	NA	Case-study	Y	Unclear	NA	NA	Case-study	microscopy	1	1	NA	Yes	T. saginata	NA
Martinez-Maya, J. J.	2003	[Taeniasis and detection of antibodies against cysticercus among inhabitants of a rural community in Guerrero State, Mexico]	Salud Publica Mex	Journal Article	UCB36	Spanish	1998	Mexico	NA	NA	NA	NA	NA	NA	NA	NA	NA	NA	Y	NA	Y	Tianquizolco, Guerrero	NA	NA	Scientific	Copro-Ag-ELISA	403	2	0.496278	Yes	3 Taenia 2 T. solium	For 2 out of the 5 positive confirmation was made
Milano, A. M.	2007	[Children enteroparasitosis in north east Argentine urban area]	Medicina (B Aires)	Journal Article	UCB37	Spanish	2005	Argentina	NA	NA	NA	NA	NA	NA	NA	NA	NA	NA	Y	NA	Y	Santa Ana de los Guácaras	27 ° 27 'S	58 ° 45 'W	Scientific	Microscopy	113	2	1.76991	No	Taenia sp	NA
Morais, H. R.	2011	Interrelation between viability of Cysticercus bovis and organs of encystment in bovine cattle from Triângulo Mineiro	PUBVET	Journal Article	UCB38	Portuguese	2009-2010	Brazil	Y	Triângulo Mineiro	NA	NA	Routine	Post-mortem inspection	Na	NA	NA	NA	Y	NA	NA	NA	NA	NA	NA	NA	NA	NA	NA	NA	NA	NA
Neres-Norberg, A.	2014	[Intestinal Parasitism in Terena Indigenous People of the Province of Mato Grosso do Sul, Brazil]	Rev Salud Publica (Bogota)	Journal Article	UCB39	Spanish	NA	Brazil	NA	NA	NA	NA	NA	NA	NA	NA	NA	NA	Y	NA	N	State of Mato Grosso do Sul	NA	NA	Scientific	Microscopy	134	3	2.23881	No	Taenia sp	NA
O'Neal, S. E.	2012	Geographic Correlation between Tapeworm Carriers and Heavily Infected Cysticercotic Pigs	PLoS Negl Trop Dis	Journal Article	UCB41	English	NA	Peru	NA	NA	NA	NA	NA	NA	NA	NA	NA	NA	Y for presence only	NA	N	Department of Tumbes	NA	NA	Scientific	Copro-Ag-ELISA	402	6	1.49254	No	Taenia sp	NA
Pereira, M. A. V. da C.	2006	Prevalence of cysticercosis in bovine carcasses in slaughterhouses and cold stores in Rio de Janeiro State, Brazil, submitted to the federal surveillance service (SIF-RJ) from 1997 to 2003	Arquivos do Instituto Biológico (São Paulo)	Journal Article	UCB44	Portuguese	1997-2003	Brazil	Y	State of Rio de Janeiro	NA	NA	Routine	Post-mortem inspection	494620	9656	1.95221	NA	Y	NA	NA	NA	NA	NA	NA	NA	NA	NA	NA	NA	NA	NA
Rodríguez, P. F. de la	2006	Considerations on the cycle of Taenia saginata in humans and bovines of the province Villa Clara, Cuba	REDVET	Journal Article	UCB45	Spanish	1998-2001	Cuba	Y	Villa Clara province	NA	NA	Routine	Post-mortem inspection	NA	NA	0.0045	NA	Y for presence	NA	Y	Villa Clara province	NA	NA	Scientific	NA	NA	113	NA	Yes	T. saginata reported in humans but methods are unclear	T. saginata reported in humans but methods are unclear
Rodriguez-Hidalgo, R.	2003	Taeniosis-cysticercosis in man and animals in the Sierra of Northern Ecuador	Vet Parasitol	Journal Article	UCB46	English	2000-2001	Ecaudor	Y	“Camal Municipal de Rastro de Ibarra”, Imbabura Province and in the “Camal Metropolitano de Quito” Pichincha Province	NA	NA	Scientific	Post-mortem/Ag-ELISA	374 & 397	1 & 23	#VALUE!	NA	Y	NA	Y	Pichincha Province and Imbabura province	NA	NA	scientific	Ritchie technique & worm explusion	695 & 1240	16 & 15	#VALUE!	Yes	T. saginata	NA
Rossi, G. A.	2015	Bovine cysticercosis in slaughtered cattle as an indicator of Good Agricultural Practices (GAP) and epidemiological risk factors	Prev Vet Med	Journal Article	UCB47	English	2012	Brazil	Y	São Paulo & Minas Gerais & Goias & Mato Grosso do Sul	NA	NA	Routine	post-mortem	104180 & 58262 & 25600 & 2861	3050 & 1060 & 182 & 32	#VALUE!	NA	Y	NA	NA	NA	NA	NA	NA	NA	NA	NA	NA	NA	NA	NA
Rossi, G. A. M.	2016	Prevalence and geospatial distribution of bovine cysticercosis in the state of Mato Grosso, Brazil	Prev Vet Med	Journal Article	UCB48	English	2013-2014	Brazil	Y	state of Mato Grosso	NA	NA	Routine	post-mortem	6200497		0.0873%	0.0851–0.0897	Y	The paper has data on regional level too	NA	NA	NA	NA	NA	NA	NA	NA	NA	NA	NA	NA
Rossi, G. A. M., I. V. F. Martins, R. F. Campos, L. F. S. Soares, H. M. S. Almeida and L. A. Mathias	2017	Spatial distribution of bovine cysticercosis-A retrospective study in Brazil from 2010 through 2015	Prev Vet Med	Journal Article	UCB68	English	2010-2015	Brazil	Y	Nationwide	NA	NA	Routine	Post-mortem	146346244	912235	0.62334	NA	Y	NA	NA	NA	NA	NA	NA	NA	NA	NA	NA	NA	NA	NA
Sanchez, A. L.	1998	Prevalence of taeniasis and cysticercosis in a population of urban residence in Honduras	Acta Trop	Journal Article	UCB49	English	NA	Honduras	NA	NA	NA	NA	NA	NA	NA	NA	NA	NA	N	NA	N	Tegucigalpa	NA	NA	Scientific	Ritchie technique & worm explusion	404	1	0.247525	Yes	1 taenia, 1 T. solium	Speciation was not done for the other positive person
Santos, S. A.	2010	[Prevalence of enteroparasitosis in the population of Maria Helena, Parana State]	Cien Saude Colet	Journal Article	UCB50	Portuguese	2004-2006	Brazil	NA	NA	NA	NA	NA	NA	NA	NA	NA	NA	Y	NA	N	Maria Helena, Paraná State	NA	NA	Scientific	Microscopy	431	1	0.232019	No	Taenia sp	NA
Santos, T. O.	2013	Epidemiological survey of the taeniasis/cysticercosis complex in cattle farms in Vicosa County, Minas Gerais, Brazil	Pesquisa Veterinaria Brasileira	Journal Article	UCB51	English	2009	Brazil	Y	Viçosa County	NA	NA	Scientific	ELISA	240	6	2.5	NA	Y	NA	NA	Viçosa County	NA	NA	scientific	microscopy	266	0	0	NA	NA	Sample not random
Sarti, E.	2000	Mass treatment against human taeniasis for the control of cysticercosis: a population-based intervention study	Trans R Soc Trop Med Hyg	Journal Article	UCB52	English	1991-1996	Mexico	NA	NA	NA	NA	NA	NA	NA	NA	NA	NA	Y for presence of taeniosis	NA	N	Atotonilco in Morelos State	NA	NA	Scientific	microscopy and copro-Ag-ELISA	Long	Long	#VALUE!	No	Taenia sp	NA
Sartorelli, A. C.	2005	Appendiceal taeniasis presenting like acute appendicitis	Parasitol Res	Journal Article	UCB53	English	NA	Brazil	NA	NA	NA	NA	NA	NA	NA	NA	NA	NA	N - country presence	NA	N	Sao Paulo	NA	NA	Case-study	microscopy	1	1	NA	No	Taenia sp	NA
Schenone, H.	1992	[Oral elimination of strobila segments of Taenia saginata]	Bol Chil Parasitol	Journal Article	UCB54	Spanish	NA	Chile	NA	NA	NA	NA	NA	NA	NA	NA	NA	NA	Y	NA	Y	Not stated	NA	NA	Case-study	Oral expulsion	1	1	NA	Yes	T. saginata	NA
Silva, D. da R.	2010	Cysticercosis in cattle slaughtered under State Inspection in the municipality of Vitoria da Conquista, BA	Revista Brasileira De Medicina Veterinaria	Journal Article	UCB55	Portuguese	2009-2010	Brazil	Y	Vitória da Conquista, State of Bahia	NA	NA	Routine	Post-mortem inspection	77863	2773	3.56138	NA	Y	NA	NA	NA	NA	NA	NA	NA	NA	NA	NA	NA	NA	NA
Silva-Vergara, M. L.	1998	Risk factors associated with taeniasis-cysticercosis in Lagamar, Minas Gerais State, Brazil	Rev Soc Bras Med Trop	Journal Article	UCB56	English	1992-1993	Brazil	NA	NA	NA	NA	NA	NA	NA	NA	NA	NA	NA	NA	N	Lagamar, State of Minas Gerais	NA	NA	Scientific	Microscopy	1080	24	2.22222	No	Taenia sp	NA
Silva-Vergara, M. L.	1995	[The epidemiological aspects of taeniasis-cysticercosis in an endemic area of Lagamar, Minas Gerais]	Rev Soc Bras Med Trop	Journal Article	UCB57	Portuguese	1992	Brazil	NA	NA	NA	NA	NA	NA	NA	NA	NA	NA	Y	NA	N	Minas Gerais State	NA	NA	Scientific	Microscopy	3344	24	0.717703	No	Taenia sp	NA
Silveira Neto, O. J. da	2011	Occurrence and location of Cysticercus bovis in cattle submitted to Federal Inspection in slaughterhouse in Goias, Brazil	PUBVET	Journal Article	UCB58	Portuguese	2008	Brazil	Y	municipality of Goiania, Goias	NA	NA	Routine	Post-mortem inspection	354459	2487	0.701633	NA	Y	NA	NA	NA	NA	NA	NA	NA	NA	NA	NA	NA	NA	NA
Souza, V. K.	2007	Bovine cysticercosis prevalence in Parana state, southern of Brazil, in animals slaughtered under the SIF 1710	Semina-Ciencias Agrarias	Journal Article	UCB59	Portuguese	2000	Brazil	Y	State of Parana-Brazil	NA	NA	Routine	Post-mortem inspection	26465	1014	3.83148	NA	Y	NA	NA	NA	NA	NA	NA	NA	NA	NA	NA	NA	NA	NA
Teixeira, J. L. R.	2015	Ambispective cohort study of bovine cysticercosis from slaughterhouses with Municipal Inspection Service (SIM) in the southern Rio Grande do Sul, Brazil	Revista de Patologia Tropical	Journal Article	UCB60	Portuguese	2009-2013	Brazil	Y	Pelotas, RS	NA	NA	Routine	Post-mortem inspection	15408	389	2.52466	NA	Y	NA	NA	NA	NA	NA	NA	NA	NA	NA	NA	NA	NA	NA
Tessele, B.	2013	Parasitic lesions observed in cattle slaughtered for human consumption	Pesquisa Veterinaria Brasileira	Journal Article	UCB61	Portuguese	2011-2013	Brazil	Y	Rio Grande do Sul	NA	NA	Routine	Post-mortem inspection	303	15	4.9505	NA	Y	NA	NA	NA	NA	NA	NA	NA	NA	NA	NA	NA	NA	NA
Vidal, S.	2010	[Evolution of the prevalence the enteroparasitoses in Talca-Chile]	Rev Chilena Infectol	Journal Article	UCB62	Spanish	2005-2008	Chile	NA	NA	NA	NA	NA	NA	NA	NA	NA	NA	Y	NA	N	Talca, Maule Region	NA	NA	Scientific	Microscopy	NA	13	0.12	No	Taenia sp	NA
Vieira, N. P.	2011	Condemnation of bovine liver in the southern region of the State Espirito Santo, Brazil	Arquivo Brasileiro De Medicina Veterinaria E Zootecnia	Journal Article	UCB63	Portuguese	2008-2010	Brazil	Y	state of Espírito Santo	NA	NA	Routine	Post-mortem inspection	102492	NA	4	NA	Y	NA	NA	NA	NA	NA	NA	NA	NA	NA	NA	NA	NA	NA
Yoder, D. R.	1994	Epidemiologic findings from an outbreak of cysticercosis in feedlot cattle	J Am Vet Med Assoc	Journal Article	UCB64	English	1992-1993	USA	Y	Idaho	NA	NA	Routine	post-mortem	5164	457	8.84973	NA	Y	NA	NA	NA	NA	NA	NA	NA	NA	NA	NA	NA	NA	NA
Other sources
1	Acurero E, Diaz I, Diaz N, Bracho A, Ferrer M, Matheus A: Prevalence of Enteroparasitism in Pregnant Women at the "Dr. Armando Castillo Plaza" Maternity Center, Maracaibo, Venezuela. Kasmera 2008, 36(2):148-158.			Confirmes presences of taeniosis in Venezuela
2	Benitez JA, Rodriguez-Morales AJ, Vivas P, Plaz J: Burden of zoonotic diseases in Venezuela during 2004 and 2005. Annals of the New York Academy of Sciences 2008, 1149:315-317.			Confirmes presences of taeniosis in Venezuela
3	Meza NW, Rossi NE, Galeazzi TN, Sanchez NM, Colmenares FI, Medina OD, Uzcategui NL, Alfonzo N, Arango C, Urdaneta H: Cysticercosis in chronic psychiatric inpatients from a Venezuelan community. Am J Trop Med Hyg 2005, 73(3):504-509.			Confirmes presences of taeniosis in Venezuela
4	Saini PK, Webert DW, McCASKEY PC: Food safety and regulatory aspects of cattle and swine cysticercosis. J Food Prot 1997, 60(4):447-453.			Prevalence of bovine cysticercosis in the US and the US Virgin Islands

## Sheet: Brazil
States in Brazil with bovine cysticercosis in 1990-2017
State	Abbreviation	Bovine cysticercosis 1990-2017
Acre	AC	1
Alagoas	AL	1
Amapá	AP	0
Amazonas	AM	1
Bahia	BA	1
Ceará	CE	0
Distrito Federal	DF	0
Espírito Santo	ES	1
Goiás	GO	1
Maranhão	MA	0
Mato Grosso	MT	1
Mato Grosso do Sul	MS	1
Minas Gerais	MG	1
Pará	PA	1
Paraíba	PB	1
Paraná	PR	1
Pernambuco	PE	0
Piauí	PI	0
Rio de Janeiro	RJ	1
Rio Grande do Norte	RN	0
Rio Grande do Sul	RS	1
Rondônia	RO	1
Roraima	RR	0
Santa Catarina	SC	1
São Paulo	SP	1
Sergipe	SE	1
Tocantins	TO	1
		19

## Sheet: Countries
Countries in the Americas with Taenia saginata occurrence in 1990-2017
countries	taenia_spp	taeniosis	taeniosis_saginata	bovine_cysticercosis_lit	OIE 2005	bovine_all	bovine_prev	Other sources than pubmed	OIE report 1994
Anguilla (UK)	0	0	0	0	0	0	0
Antigua and Barbuda	0	0	0	0	0	0	0
Argentina	1	1	1	0	1	1	0
Aruba (Kingdom of the Netherlands)	0	0	0	0	0	0	0
Bahamas	0	0	0	0	0	0	0
Barbados	0	0	0	0	0	0	0
Belize	0	0	0	0	0	0	0
Bermuda (UK)	0	0	0	0	0	0	0
Bolivia	1	0	0	0	1	1	0
Brazil	1	1	1	1	1	1	1
British Virgin Islands (UK)	0	0	0	0	0	0	0
Canada	1	0	0	1	1	1	1
Caribbean Netherlands (Kingdom of the Netherlands)	0	0	0	0	0	0	0
Cayman Islands (UK)	0	0	0	0	0	0	0
Chile	1	1	1	1	1	1	0
Colombia	1	1	0	0	1	1	0
Costa Rica	1	0	0	0	1	1	0
Cuba	1	1	1	1	1	1	0
Curaçao (Kingdom of the Netherlands)	0	0	0	0	0	0	0
Dominica	0	0	0	0	0	0	0
Dominican Republic	0	0	0	0	0	0	0
Ecuador	1	1	1	1	0	1	1
El Salvador	1	0	0	0	1	1	0
Falkland Islands (UK)	0	0	0	0	0	0	0
French Guiana	0	0	0	0	0	0	0
Greenland (Denmark)	0	0	0	0	0	0	0
Grenada	0	0	0	0	0	0	0
Guadeloupe (France)	0	0	0	0	0	0	0
Guatemala	1	1	1	0	0	0	0
Guyana	0	0	0	0	0	0	0
Haiti	1	1	0	0	1	1	0
Honduras	1	1	1	0	1	1	0
Jamaica	0	0	0	0	0	0	0
Martinique (France)	0	0	0	0	0	0	0
Mexico	1	1	1	1	1	1	1
Montserrat (UK)	0	0	0	0	0	0	0
Nicaragua	1	0	0	1	1	1	0
Panama	0	0	0	0	0	0	0
Paraguay	1	0	0	0	1	1	0
Peru	1	1	1	0	0	0	0
Puerto Rico (US)	0	0	0	0	0	0	0
Saint Barthélemy (France)	0	0	0	0	0	0	0
Saint Kitts and Nevis	0	0	0	0	0	0	0
Saint Lucia	0	0	0	0	0	0	0
Saint Martin (France)	0	0	0	0	0	0	0
Saint Pierre and Miquelon (France)	0	0	0	0	0	0	0
Saint Vincent and the Grenadines	0	0	0	0	0	0	0
Sint Maarten (Kingdom of the Netherlands)	0	0	0	0	0	0	0
Suriname	0	0	0	0	0	0	0
Trinidad and Tobago	0	0	0	0	0	0	0
Turks and Caicos Islands (UK)	0	0	0	0	0	0	0
United States	1	1	0	1	1	1	1
United States Virgin Islands (US)	1	0	0	1	0	1	0
Uruguay	1	0	0	0	1	1	0
Venezuela	1	1	0	0	1	1	0
	21	13	9	9	17	19	5
